# Supplementary material for: Quantifying the costs of pre‐ and postcopulatory traits for males: Evidence that costs of ejaculation are minor relative to mating effort
Source: Evol Lett. 2021 May 27;5(4):315–27. doi: 10.1002/evl3.228 (PMC8327938; doi:10.1002/evl3.228)
Supplement: Supplementary file 2 — Table S1. Measurements of male attractiveness after 3‐day recovery from ablating the gonopodium tip Table S2. Measurements of survival‐related somatic traits and reproductive performance traits after males underwent different levels of mating costs. Table S3. Measurements of male attractiveness after males underwent different levels of mating costs. [file EVL3-5-315-s001.xlsx]

## Sheet: Ablation effect-attractiveness
Table 1. Measurements of male attractivness after 3d recovery from ablating the gonopodium tip
KEY
Treatment	Ablated
	Intact (non-ablated)
*Red color of values indicates the outlier
			Time spent in association zone		Male size
Female ID	Body length of female (mm)	Total swimming distance of female (cm)	Time spent with ablated male (sec)	Time spent with intact male (sec)	Body length of ablated male (mm)	Body length of intact male (mm)
F1	27.416	1335.1	14.9998	72.5326	18.809	18.854
F2	26.069	1263.55	42.3996	72.8659	19.313	18.686
F3	29.565	943.168	55.7328	62.966	18.355	18.011
F4	27.044	1598.11	259.731	32.933	19.616	19.607
F5	29.599	1108.69	120.499	151.198	23.109	21.639
F6	28.655	1280.86	302.83	74.4326	19.334	18.96
F7	28.409	2358.05	61.5994	65.3993	18.153	18.434
F8	29.186	1152.14	138.599	54.9661	19.628	19.264
F9	29.431	858.877	213.598	37.3996	19.065	19.854
F10	28.945	1709.17	267.831	44.6996	18.447	18.936
F11	30.175	1707.06	137.132	75.4659	18.295	18.974
F12	31.9	1171.5	63.4994	198.831	19.856	20.138
F13	27.509	1237.89	185.098	85.8658	19.164	20.437
F14	27.901	1218.31	209.431	4.1333	19.114	19.201
F15	28.329	1632.08	34.833	79.1325	18.555	18.229
F16	29.477	1337.34	13.2999	345.296	18.601	18.164
F17	28.683	1961.81	54.1661	92.2991	19.306	18.987
F18	29.789	994.076	102.232	96.799	18.999	18.803
F19	28.149	1389.53	81.8992	257.231	18.964	18.598
F20	27.938	1403.69	274.964	38.7663	19.366	19.795
F21	28.944	1247.19	58.5327	263.431	19.101	18.381
F22	27.566	1328.61	107.599	172.865	18.733	19.272
F23	28.813	1522.83	245.064	7.0666	19.049	19.861
F24	29.464	1087.02	113.499	79.8992	20.65	20.192
F25	27.849	1320.37	115.732	47.2662	18.518	17.854
F26	27.488	1424.66	157.832	119.699	18.361	18.273
F27	25.857	1070.38	118.266	72.0326	22.658	22.691
F28	29.639	1910.02	85.4325	156.832	18.969	18.903
F29	29.333	540.641	169.632	67.6993	23.302	22.345
F30	34.099	1402.63	45.5329	272.664	19.45	19.215
F31	31.703	1192	71.266	138.099	18.24	18.655
F32	30.211	1149.01	0	371.096	23.102	25.051
F33	27.439	887.801	1.4333	305.797	23.132	22.67
F34	27.697	1211.71	64.4327	277.097	19.281	19.351
F35	28.129	1525.1	64.0327	80.6992	19.403	19.653
F36	28.108	913.741	64.966	324.297	20.497	19.804
F37	28.681	1698.42	159.565	27.1331	18.928	19.222
F38	25.691	1690	158.198	98.5323	19.152	18.764
F39	26.832	837.468	130.632	189.465	20.137	19.564
F40	27.138	15.9358	0	0	24.446	23.444
F41	26.162	964.889	137.132	71.3993	19.112	19.13
F42	27.014	1532.95	105.766	41.2663	18.527	19.075
F43	28.095	1186.95	208.798	161.298	19.016	19.134
F44	27.116	1663.25	243.198	59.7994	19.299	19.037
F45	26.775	1505.8	174.698	140.665	21.31	23.994
F46	27.935	1573.08	52.8995	132.032	18.141	18.05
F47	28.127	1923.03	110.532	176.298	18.801	17.791
F48	27.219	1429.64	180.898	101.932	21.838	24.981
F49	29.61	1617.52	211.764	57.7661	20.226	19.064

## Sheet: Measurement of male traits
Table 2. Measurements of survival-realted somatic traits and reproductive performance traits after males underwent different levels of mating costs.
KEY
Treatment:	A	Naïve
	B	Mating only
	C	Mating and ejaculation
*Red color of values indicates the outliers of each trait
		Growth of body length		Growth of body depth		Immune response (average of 5 measures)		Male mate-choice						Male mating behaviour			Sperm count								Sperm replenishment rate								Sperm velocity
Male ID	Treatment	Pre-treatment (mm)	Post-treatment (mm)	Pre-treatment (mm)	Post-treatment (mm)	Pre-injection (mm)	Post-injection (mm)	Time with large female (sec)	Time with small female (sec)	Body length of large female (mm)	Body length of small female (mm)	Total distance swum (cm)	Total inspection time (sec)	Number of mating attempts	Total distance swum (cm)	Time spent with female (sec)	Dilution factor	Rep1	Rep2	Rep3	Rep4	Rep5	Avg (sperm count in field of view)	Total sperm count	Dilution factor	Rep1	Rep2	Rep3	Rep4	Rep5	Avg (sperm count in field of view)	Total sperm count	Weighted average of VCL (μm/sec)	Total number of motile sperm tracks
M1	A	22.35	23.02	4.03	4.35	1.45	1.83	138	170.5	34.006	24.154	881.47	308.5	24	989.2	246	700	80	114	93	71	74	86.4	1.29231e+07	600	33	32	25	34	35	31.8	4.07692e+06	121.934	24
M2	A	21.46	22.68	3.91	4.15	1.37	1.8	97.8333	134.083	34.006	24.154	2339.27	231.917	46	2272.33	634	600	40	59	59	43	51	50.4	6.46154e+06	400	15	12	10	16	14	13.4	1.1453e+06	104.796	28
M3	A	22.1	23.94	3.96	4.26	1.53	1.97	182.167	45.8333	30.463	26.133	1049.21	228	14	737.89	436	500	29	29	21	28	24	26.2	2.79915e+06	500	9	7	5	7	6	6.8	726496	111.305	29
M4	A	21.49	23.11	3.82	4.18	1.56	1.64	0	110.833	30.463	26.133	615.31	110.833	5	1113.23	328	700	46	59	47	53	48	50.6	7.56838e+06	600	32	18	30	31	34	29	3.71795e+06	160.271	18
M5	A	21.32	23.01	3.8	4.04	1.35	1.55	459.083	17.5	33.981	25.495	1132.62	476.583	15	1209.71	216	n.a.	n.a.	n.a.	n.a.	n.a.	n.a.	n.a.	n.a.	500	7	13	9	9	9	9.4	1.00427e+06	108.986	34
M6	A	19.14	20.5	3.69	4.15	1.53	1.9	49.9166	134.917	32.295	25.425	1444.5	184.833	18	1836.38	229	600	48	52	42	44	38	44.8	5.74359e+06	500	30	18	25	22	27	24.4	2.60684e+06	146.635	107
M7	A	22.45	23.6	4.1	4.33	1.56	1.76	139.667	47.4166	33.414	24.618	2038.99	187.083	8	1115.52	44	600	76	81	71	81	82	78.2	1.00256e+07	400	14	14	15	16	21	16	1.36752e+06	111.007	26
M8	A	22.3	22.55	4.43	4.29	1.43	1.92	139.333	220.833	32.346	22.378	1303.94	360.166	21	2211.61	157	600	51	53	32	44	40	44	5.64103e+06	600	19	16	14	11	15	15	1.92308e+06	140.379	105
M9	A	21.83	22.46	4.31	4.36	1.42	1.85	80.0833	190.25	33.89	25.275	1970.93	270.333	3	1855.56	208	600	14	7	14	12	13	12	1.53846e+06	400	7	10	8	9	10	8.8	752137	125.552	49
M10	A	21.73	23.32	3.89	4.34	1.43	1.68	253.917	60.1666	34.298	26.466	1837.99	314.083	19	n.a.	n.a.	600	58	60	59	48	52	55.4	7.10256e+06	400	44	44	30	29	25	34.4	2.94017e+06	125.246	38
M11	A	22.89	23.6	4.23	4.44	1.64	1.71	38.3333	104.667	31.127	25.037	1642.05	143	0	2108.04	123	700	65	70	119	79	69	80.4	1.20256e+07	400	34	22	33	28	37	30.8	2.63248e+06	104.175	32
M12	A	23.52	24.68	4.54	5.02	1.75	1.81	351.583	11.4167	34.838	26.66	1081.74	363	6	790.09	458	700	55	53	52	48	50	51.6	7.71795e+06	500	24	19	18	35	26	24.4	2.60684e+06	108.371	18
M13	A	23.95	25.1	4.81	4.9	1.85	1.95	n.a.	n.a.	n.a.	n.a.	n.a.	n.a.	26	2536.89	535	700	60	67	107	136	59	85.8	1.28333e+07	600	16	10	10	21	15	14.4	1.84615e+06	127.996	64
M14	A	21.51	22.68	3.91	4.18	1.4	1.7	158	51.9166	32.551	25.248	1515.04	209.917	18	2894.88	240	600	36	31	29	26	24	29.2	3.74359e+06	600	11	18	26	21	14	18	2.30769e+06	111.088	57
M15	A	22.36	23.49	3.92	4.45	1.48	1.66	153.583	38.9167	36.19	26.384	1800.06	192.5	15	1317.61	299	400	42	29	58	42	56	45.4	3.88034e+06	400	7	9	8	8	11	8.6	735043	104.507	34
M16	A	20.21	21.25	3.4	3.74	1.49	1.57	0	283.583	33.671	25.561	1266.86	283.583	3	856.48	525	600	23	21	18	17	19	19.6	2.51282e+06	400	15	11	16	16	18	15.2	1.29915e+06	109.603	28
M17	A	23.64	24.55	4.38	4.63	1.73	1.92	177.167	76.6666	34.368	25.165	1382.03	253.833	41	2240	378	800	46	54	57	56	52	53	9.05983e+06	400	54	55	37	58	53	51.4	4.39316e+06	127.364	84
M18	A	21.81	23.15	3.92	4.22	1.74	1.95	150.75	55.25	34.401	25.682	2240.18	206	62	1895.86	324	700	51	48	59	58	43	51.8	7.74786e+06	400	2	3	4	3	1	2.6	222222	100.844	70
M19	A	21.14	22.28	3.88	4.09	1.43	1.59	80.25	144.417	35.212	26.018	1186.46	224.667	42	2389.18	461	600	12	14	17	14	16	14.6	1.87179e+06	400	9	4	2	4	4	4.6	393162	109.622	61
M20	A	22.21	22.88	3.83	4.22	1.5	1.73	132.167	156	33.16	24.829	1908.61	288.166	4	633.85	500	700	61	55	55	52	75	59.6	8.91453e+06	300	12	7	11	8	14	10.4	666667	117.278	103
M21	A	22.6	23.55	4.07	4.38	1.49	1.59	573	0	32.864	22.663	889.13	573	16	1288.87	281	700	51	55	47	53	59	53	7.92735e+06	400	31	32	32	26	18	27.8	2.37607e+06	119.321	39
M22	A	21.87	23.56	3.99	4.54	1.51	1.7	293.833	1	35.862	26.256	1462.54	294.833	19	1913.41	304	700	38	38	37	35	44	38.4	5.74359e+06	400	10	12	10	11	13	11.2	957265	100.766	66
M23	A	23.78	25.36	4.38	4.6	1.5	1.73	72	41.6667	33.011	25.753	1338.54	113.667	1	478.69	100	700	40	36	28	42	30	35.2	5.26496e+06	400	29	34	25	21	30	27.8	2.37607e+06	94.1516	37
M24	A	22.55	23.62	4.16	4.4	1.61	1.73	276.333	30	34.507	27.218	1995.28	306.333	36	1974.13	217	700	43	34	29	31	34	34.2	5.11538e+06	400	33	33	24	26	35	30.2	2.5812e+06	78.5309	80
M25	A	22.15	22.52	4.18	4.39	1.58	1.58	328.916	21.5833	32.604	25.048	1755.97	350.5	4	813.29	472	700	35	38	33	32	31	33.8	5.05556e+06	400	38	40	32	32	35	35.4	3.02564e+06	116.939	48
M26	A	22.65	23.38	4.19	4.5	1.47	1.47	121.75	66.1666	32.86	27.587	1270.2	187.917	0	476.46	275	800	76	83	79	73	68	75.8	1.29573e+07	500	46	55	37	38	41	43.4	4.63675e+06	103.708	34
M27	A	21.66	22.8	3.85	3.96	1.38	1.73	162.417	148.917	32.606	27.056	2438.7	311.333	20	1624.05	356	700	30	28	30	18	24	26	3.88889e+06	400	17	10	10	15	14	13.2	1.12821e+06	105.46	31
M28	A	22.06	23.29	3.93	4.45	1.49	1.81	87.5	114	32.606	27.056	1401.62	201.5	28	898.84	358	600	53	47	32	40	38	42	5.38462e+06	400	6	10	6	7	10	7.8	666667	108.053	23
M29	A	22.88	24.01	4.23	4.44	1.41	1.56	319	20.6667	30.772	23.022	1501.7	339.667	13	1454.49	500	500	22	22	19	26	28	23.4	2500000	300	20	14	16	8	16	14.8	948718	105.446	72
M30	A	22.69	23.25	4.02	4.23	1.31	1.49	410.916	30.9167	36.042	27.754	1374.96	441.833	30	1479.05	150	700	52	70	70	54	57	60.6	9.0641e+06	400	30	27	28	36	30	30.2	2.5812e+06	107.436	50
M31	A	22.7	23.75	4.16	4.42	1.5	1.96	27.5	4.0833	30.232	23.932	661.82	31.5833	0	722.46	41	700	46	59	46	49	61	52.2	7.80769e+06	300	10	15	12	14	7	11.6	743590	122.785	83
M32	A	24.22	25.2	4.57	4.68	1.51	1.57	170.167	73.5833	36.473	28.102	2184.92	243.75	23	1334.55	235	800	60	54	61	53	53	56.2	9.60684e+06	500	29	27	29	34	25	28.8	3.07692e+06	113.021	82
M33	A	24.21	25.06	4.48	4.73	1.46	1.74	11.4167	14.6667	32.786	25.607	835.97	26.0834	17	1304.67	231	600	59	50	55	69	56	57.8	7.41026e+06	300	11	14	9	22	15	14.2	910256	131.842	79
M34	A	22.09	23.85	3.93	4.4	1.48	1.62	115.25	81.4166	31.949	25.295	1854.92	196.667	48	1568.69	442	700	39	37	32	38	45	38.2	5.71368e+06	600	53	35	29	34	31	36.4	4.66667e+06	123.033	43
M35	A	23.43	24.34	4.71	4.69	1.52	1.75	590.416	0	32.58	24.996	793.46	590.416	59	2200.06	323	600	33	30	40	41	57	40.2	5.15385e+06	300	10	14	12	10	6	10.4	666667	119.868	71
M36	A	24.35	24.55	4.63	4.74	1.55	1.82	274.5	256.583	34.318	26.4	1369.87	531.083	44	2143.65	453	600	54	59	72	49	59	58.6	7.51282e+06	400	20	14	24	26	23	21.4	1.82906e+06	124.499	36
M37	A	23.93	24.72	4.44	4.73	1.54	1.59	110	171.833	34.318	26.4	1498.65	281.833	14	1128.55	255	700	79	95	75	81	84	82.8	1.23846e+07	400	13	14	10	17	18	14.4	1.23077e+06	134.791	20
M38	A	25.29	25.71	4.75	4.88	1.52	1.65	408.583	56.6666	32.432	24.926	1526.23	465.25	8	736.13	478	600	44	54	32	31	35	39.2	5.02564e+06	400	16	16	11	13	11	13.4	1.1453e+06	116.342	34
M39	A	21.36	22.44	3.77	4.2	1.49	1.79	0	586.166	31.851	24.516	603.16	586.166	56	3250.84	358	600	39	47	35	31	41	38.6	4.94872e+06	400	22	27	21	36	22	25.6	2.18803e+06	82.6149	29
M40	A	22.17	23.05	3.98	3.85	1.33	1.36	177.75	79.1666	30.326	22.697	2195.45	256.916	54	n.a.	n.a.	600	70	65	56	61	55	61.4	7.87179e+06	400	13	28	20	26	24	22.2	1.89744e+06	103.801	90
M41	A	23.12	23.27	4.16	4.38	1.53	1.6	148.167	69.75	33.844	24.825	1804.11	217.917	15	1095.74	228	500	38	47	46	42	44	43.4	4.63675e+06	200	10	11	4	9	17	10.2	435897	108.076	60
M42	A	23.73	24.28	4.41	4.6	1.53	1.68	575.916	0	31.498	24.444	1251.39	575.916	29	1142.09	332	700	54	52	59	60	59	56.8	8.49573e+06	300	23	17	16	17	35	21.6	1.38462e+06	105.53	76
M43	A	23.36	24.21	4.3	4.51	1.41	1.48	566.25	6.25	35.322	26.204	895.21	572.5	47	2051.91	601	600	66	39	56	59	43	52.6	6.74359e+06	400	30	44	40	34	50	39.6	3.38462e+06	133.641	53
M44	A	21.74	22.53	3.86	4.1	1.39	1.52	166.917	19.75	33.432	26.715	1528.05	186.667	24	2108.13	223	400	48	41	45	59	92	57	4.87179e+06	400	16	13	9	12	13	12.6	1.07692e+06	95.7113	23
M45	A	24.21	24.76	4.54	4.74	1.45	1.85	202.667	45.5	32.398	23.907	1839.36	248.167	3	944.74	362	700	57	65	69	55	65	62.2	9.30342e+06	n.a.	n.a.	n.a.	n.a.	n.a.	n.a.	n.a.	n.a.	99.3104	96
M46	A	20.73	21.42	3.75	3.99	1.28	1.4	229	74.75	35.933	27.731	2933.18	303.75	33	4010.67	591	700	72	69	64	74	64	68.6	1.02607e+07	400	46	54	48	50	53	50.2	4.2906e+06	91.2947	50
M47	A	23.73	24.01	4.6	4.76	1.56	1.6	267.25	0	30.479	24.199	783.37	267.25	2	302.77	126	800	96	75	83	73	63	78	1.33333e+07	400	74	64	89	78	70	75	6.41026e+06	107.794	94
M48	A	21.06	21.86	3.8	4.34	1.3	1.53	530.667	11.75	32.632	26.006	1249.53	542.417	32	2064.92	256	600	82	43	84	64	74	69.4	8.89744e+06	200	27	30	35	31	28	30.2	1.2906e+06	96.5631	26
M49	A	22.93	24.05	4.44	4.48	1.44	1.45	468.5	29.9167	33.192	26.412	929.94	498.416	1	319.2	454	600	24	30	45	44	40	36.6	4.69231e+06	400	27	28	23	19	32	25.8	2.20513e+06	98.2394	36
M50	A	21.92	22.69	3.87	4.06	1.23	1.5	477.833	44.0833	32.768	26.642	1116.61	521.916	42	2688.74	402	n.a.	n.a.	n.a.	n.a.	n.a.	n.a.	n.a.	n.a.	n.a.	n.a.	n.a.	n.a.	n.a.	n.a.	n.a.	n.a.	n.a.	n.a.
M51	A	23.28	24.09	4.24	4.44	1.44	1.46	407.083	26.6667	32.18	25.735	690.15	433.75	49	1204.71	310	700	57	42	59	53	66	55.4	8.28632e+06	400	9	24	17	15	23	17.6	1.50427e+06	126.702	63
M52	A	22.58	23.06	4.38	4.62	1.44	1.52	101.917	89.25	31.998	26.241	1647.44	191.167	30	1879.59	326	600	45	36	37	43	35	39.2	5.02564e+06	400	17	16	26	19	26	20.8	1.77778e+06	115.13	84
M53	A	22.3	23.14	4.23	4.36	1.33	1.52	123.417	94.9166	32.024	25.679	2059.79	218.333	16	1902.27	199	600	48	42	49	48	68	51	6.53846e+06	300	13	11	24	18	23	17.8	1.14103e+06	120.169	116
M54	A	24.01	24.33	4.19	4.54	1.33	1.49	100.833	91.25	32.757	25.283	1789.12	192.083	11	335.29	476	700	22	37	24	29	29	28.2	4.21795e+06	400	26	30	25	18	24	24.6	2.10256e+06	122.33	97
M55	A	24.58	25.33	4.56	4.63	1.41	1.64	19.0833	1	30.26	25.341	738.58	20.0833	58	2403.57	617	1000	78	94	74	80	76	80.4	1.71795e+07	400	43	33	44	40	40	40	3.4188e+06	131.173	53
M56	A	19.66	20.12	3.68	3.83	1.21	1.39	92.75	130.333	32.009	24.662	1888.2	223.083	22	1760.99	702	600	49	34	39	42	47	42.2	5.41026e+06	400	13	16	9	7	9	10.8	923077	105.039	42
M57	A	20.14	20.56	3.49	3.62	1.17	1.34	93.5	46.6667	32.755	26.191	2199.01	140.167	13	1328.24	159	600	28	35	30	34	34	32.2	4.12821e+06	200	4	4	2	3	5	3.6	153846	118.038	94
M58	A	20.84	21.11	3.74	3.78	1.18	1.21	99.5833	67.8333	31.758	24.574	1674.27	167.417	35	2664.65	429	400	10	11	18	16	18	14.6	1.24786e+06	n.a.	n.a.	n.a.	n.a.	n.a.	n.a.	n.a.	n.a.	119.649	77
M59	A	21.48	21.62	3.79	3.78	1.12	1.33	546.75	11.6667	34.042	27.332	990.83	558.417	48	2220.98	484	300	4	4	7	8	4	5.4	346154	200	3	1	1	3	1	1.8	76923.1	96.9064	32
M60	A	21.88	22.59	4.02	4.17	1.23	1.4	42.3333	78.5833	33.018	26.084	1180.05	120.917	15	1825.36	136	600	79	75	57	82	65	71.6	9.17949e+06	400	44	47	56	46	46	47.8	4.08547e+06	129.576	72
M61	A	23.01	23.67	4.31	4.42	1.29	1.44	177.667	13.3333	34.159	25.501	1078.17	191	0	775.68	277	700	22	17	21	24	27	22.2	3.32051e+06	400	5	6	2	4	5	4.4	376068	130.808	77
M62	A	19.93	20.42	3.47	3.56	1.17	1.27	175.583	179	32.92	25.363	2684.5	354.583	49	1885.23	505	600	32	44	39	39	48	40.4	5.17949e+06	300	32	20	28	31	33	28.8	1.84615e+06	59.5732	14
M63	A	21.35	21.61	3.84	3.95	1.41	1.5	n.a.	n.a.	n.a.	n.a.	n.a.	n.a.	n.a.	n.a.	n.a.	600	43	65	50	49	49	51.2	6.5641e+06	300	6	2	6	3	7	4.8	307692	113.116	52
M64	A	21.13	22.34	3.91	4.2	1.35	1.43	103.417	62	33.991	23.865	2875.04	165.417	3	511.38	180	600	80	81	58	69	63	70.2	9000000	400	9	8	13	14	8	10.4	888889	96.2829	39
M65	A	23.57	24.23	4.48	4.58	1.47	1.55	154.083	234.333	33.362	25.562	2060.36	388.416	81	1520.25	585	700	58	39	46	44	47	46.8	7e+06	400	45	33	35	37	36	37.2	3.17949e+06	109.651	110
M66	A	23.97	24.66	4.43	4.57	1.32	1.39	260.417	179.25	32.974	25.168	1549.37	439.666	42	1596.86	476	600	64	83	75	72	61	71	9.10256e+06	400	65	54	65	53	40	55.4	4.73504e+06	83.4891	48
M67	B	23.14	23.55	4.38	4.26	1.57	1.6	95.6666	206.833	32.649	22.268	1963.74	302.5	32	1648.62	401	600	41	51	45	56	74	53.4	6.84615e+06	600	67	65	58	65	55	62	7.94872e+06	116.019	35
M68	B	22.28	22.98	3.93	4.09	1.53	1.56	241.583	151.5	32.649	22.268	2147.82	393.083	42	2632.55	488	600	63	53	52	45	57	54	6.92308e+06	500	19	20	20	19	15	18.6	1.98718e+06	123.316	30
M69	B	21.86	22.7	3.96	3.98	n.a.	n.a.	0	532.833	32.649	22.268	219.59	532.833	27	2869.7	298	600	54	45	47	48	43	47.4	6.07692e+06	n.a.	n.a.	n.a.	n.a.	n.a.	n.a.	n.a.	n.a.	127.974	16
M70	B	21.32	22.27	3.73	3.96	1.61	1.65	480.583	40.0833	31.5	23.745	1091.4	520.666	9	734.02	360	600	22	32	29	27	33	28.6	3.66667e+06	600	10	17	15	17	5	12.8	1.64103e+06	141.022	25
M71	B	20.01	20.86	3.68	3.7	1.4	1.4	368.25	89.25	31.5	23.745	1346.97	457.5	6	451.83	364	600	27	32	22	14	19	22.8	2.92308e+06	600	19	24	10	16	13	16.4	2.10256e+06	104.491	62
M72	B	20.45	21.63	3.69	3.68	1.39	1.39	141.25	0.25	35.665	25.76	1322.96	141.5	0	720.79	692	600	31	22	28	19	26	25.2	3.23077e+06	600	25	26	13	21	17	20.4	2.61538e+06	121.152	37
M73	B	21.33	22.13	3.82	3.73	n.a.	n.a.	208	66.75	32.295	25.425	1391.32	274.75	6	1395.91	300	600	93	73	102	77	86	86.2	1.10513e+07	n.a.	n.a.	n.a.	n.a.	n.a.	n.a.	n.a.	n.a.	108.349	57
M74	B	21.52	22.49	3.66	3.85	1.51	1.74	155.417	80.25	34.938	25.986	1426.1	235.667	27	1927.08	308	600	77	75	64	58	70	68.8	8.82051e+06	400	30	23	29	45	37	32.8	2.80342e+06	101.627	24
M75	B	22.55	23.52	4.17	4.14	1.48	1.51	110.667	187.583	32.346	22.378	1651.4	298.25	5	1336.94	439	700	83	116	97	68	90	90.8	1.35812e+07	500	39	33	58	44	42	43.2	4.61538e+06	114.665	69
M76	B	22.58	23.17	4.01	4.2	1.43	1.57	227.417	64.3333	32.653	24.447	2137.67	291.75	6	1203.21	325	600	80	83	70	72	67	74.4	9.53846e+06	500	59	39	61	52	64	55	5.87607e+06	114.086	33
M77	B	23.02	23.65	4.38	4.11	1.53	1.81	164.5	141.167	32.653	24.447	1871.12	305.666	1	1903.64	171	700	118	78	100	98	94	97.6	1.45983e+07	600	73	56	75	71	74	69.8	8.94872e+06	126.476	38
M78	B	21.22	21.86	3.95	3.83	1.47	1.47	129	100.25	34.298	26.466	1977.73	229.25	66	1972.97	334	600	27	15	22	25	26	23	2.94872e+06	400	7	6	10	10	12	9	769231	112.237	30
M79	B	20.44	21.22	3.72	3.78	1.46	1.71	220.583	77	33.89	25.275	1022.8	297.583	0	1296.6	290	600	32	22	23	22	17	23.2	2.97436e+06	400	10	5	9	5	3	6.4	547009	122.424	43
M80	B	23.49	24.08	4.43	4.23	1.57	1.57	94.9166	115.667	34.838	26.66	1623.06	210.583	1	814.19	194	700	29	53	45	33	54	42.8	6.40171e+06	500	13	16	13	15	13	14	1.49573e+06	115.207	31
M81	B	23.12	24.02	4.28	4.17	1.51	1.61	255.083	97.3333	31.127	25.037	1405.25	352.416	21	2331.89	418	800	94	51	89	86	92	82.4	1.40855e+07	500	59	61	40	41	54	51	5.44872e+06	85.5995	22
M82	B	24.04	24.33	4.5	4.4	1.61	1.7	121.917	132.833	32.551	25.248	2111.22	254.75	0	1692.42	180	700	85	65	70	74	82	75.2	1.12479e+07	600	47	41	47	26	42	40.6	5.20513e+06	102.827	21
M83	B	21.57	22.33	3.91	4.1	1.46	1.64	186.583	142.167	35.991	27.231	1944.68	328.75	9	1603.26	380	700	54	53	53	45	74	55.8	8.34615e+06	400	26	30	23	18	27	24.8	2.11966e+06	109.501	61
M84	B	21.75	21.97	4.1	4	1.49	1.77	389.75	50.4166	36.19	26.384	1059.94	440.166	26	1389.41	506	600	95	75	61	73	72	75.2	9.64103e+06	400	28	26	37	42	31	32.8	2.80342e+06	111.877	29
M85	B	22.95	23.22	4.13	3.71	1.38	1.38	119	297.666	34.368	25.165	1536.5	416.666	5	1690.57	97	500	24	26	13	19	21	20.6	2.20085e+06	200	30	13	16	20	21	20	854701	121.604	30
M86	B	23.54	24.33	4.42	4.09	1.64	1.72	581.5	0	33.671	25.561	501.72	581.5	23	1646.55	566	500	31	32	23	30	25	28.2	3.01282e+06	400	12	11	15	15	20	14.6	1.24786e+06	133.221	44
M87	B	20.97	21.7	3.84	3.85	1.46	1.73	157.833	79.6666	35.212	26.018	1506.22	237.5	0	1887.63	230	600	42	28	48	52	44	42.8	5.48718e+06	400	25	25	30	30	32	28.4	2.42735e+06	115.508	103
M88	B	21.71	22.51	4	3.99	n.a.	n.a.	0	0	33.16	24.829	439.18	0	0	378.78	254	n.a.	n.a.	n.a.	n.a.	n.a.	n.a.	n.a.	n.a.	n.a.	n.a.	n.a.	n.a.	n.a.	n.a.	n.a.	n.a.	n.a.	n.a.
M89	B	21.85	22.26	4.03	4.07	1.47	1.47	358.75	41.3333	32.864	22.663	1282.56	400.083	0	1333.32	139	700	66	64	55	58	57	60	8.97436e+06	500	38	28	32	27	36	32.2	3.44017e+06	102.654	58
M90	B	21.41	22.82	4.11	4.31	1.68	1.72	410.416	6.8333	33.011	25.753	1694.59	417.25	11	1338.87	349	700	25	39	27	17	30	27.6	4.12821e+06	400	32	23	20	25	33	26.6	2.2735e+06	74.2952	33
M91	B	23.15	24.56	4.21	4.25	1.56	1.86	149.25	215.5	35.862	26.256	1438.93	364.75	23	1243.47	457	600	74	50	58	49	62	58.6	7.51282e+06	600	38	32	35	31	47	36.6	4.69231e+06	91.9502	104
M92	B	22.61	23.38	4.29	4.15	1.54	1.71	73.75	270.167	32.604	25.048	1852.84	343.917	2	712.24	299	600	64	51	47	64	46	54.4	6.97436e+06	400	16	17	19	15	20	17.4	1.48718e+06	81.0972	21
M93	B	23.26	23.67	4.43	4.18	1.48	1.5	560.833	0	34.507	27.218	1023.53	560.833	3	384.68	465	800	47	45	36	42	37	41.4	7.07692e+06	400	26	32	26	34	24	28.4	2.42735e+06	129.478	20
M94	B	21.37	22.44	4.03	4	1.43	1.47	170.417	182.167	30.772	23.022	1534.31	352.583	4	930.31	370	700	44	52	57	54	49	51.2	7.65812e+06	400	28	26	26	13	31	24.8	2.11966e+06	107.205	21
M95	B	23.19	23.64	4.23	4.18	1.58	1.7	250.167	22.9167	32.606	27.056	1307.06	273.083	0	1015.04	470	700	101	107	78	114	87	97.4	1.45684e+07	400	69	71	72	64	84	72	6.15385e+06	107.634	174
M96	B	22.76	23.02	4.19	3.98	1.41	1.41	95.75	316.75	30.232	23.932	1373.33	412.5	0	2088.1	305	600	40	52	52	43	49	47.2	6.05128e+06	400	22	30	23	19	18	22.4	1.91453e+06	122.053	55
M97	B	24.39	24.64	4.44	4.37	1.49	1.49	236.833	43.5	32.786	25.607	1551.37	280.333	6	1628.3	271	1000	84	105	93	65	87	86.8	1.8547e+07	400	29	28	26	40	47	34	2.90598e+06	123.865	102
M98	B	23.98	25.01	4.72	4.73	1.69	1.69	25.75	197.167	36.473	28.102	1263.55	222.917	6	1273.69	549	700	68	76	59	55	55	62.6	9.36325e+06	400	24	14	21	20	26	21	1.79487e+06	120.647	76
M99	B	22.88	23.88	4.13	4.35	1.53	1.55	585.916	0	32.58	24.996	766.38	585.916	0	915.35	383	700	59	62	62	61	73	63.4	9.48291e+06	300	30	28	26	22	31	27.4	1.75641e+06	122.663	87
M100	B	24.13	24.4	4.45	4.13	1.41	1.55	91.3333	179.417	31.949	25.295	2126.96	270.75	25	1922.31	538	600	33	41	34	29	37	34.8	4.46154e+06	400	13	13	11	6	12	11	940171	130.608	56
M101	B	23.28	23.72	4.43	4.42	1.55	1.74	349.166	23.6667	32.432	24.926	1161.75	372.833	31	1690.78	519	800	52	55	52	45	71	55	9.40171e+06	600	28	31	41	31	31	32.4	4.15385e+06	111.127	24
M102	B	20.75	21.2	3.86	3.6	1.31	1.44	139.917	111.833	30.326	22.697	1569.61	251.75	3	1753.24	268	600	38	31	39	21	48	35.4	4.53846e+06	200	29	25	23	37	32	29.2	1.24786e+06	104.351	61
M103	B	22.55	23.32	3.82	3.97	1.29	1.55	553.333	0	31.851	24.516	629.92	553.333	15	893.66	680	500	26	16	23	23	40	25.6	2.73504e+06	200	8	14	19	9	10	12	512821	115.77	149
M104	B	22.73	23.14	4.17	4.04	1.44	1.57	595	0	30.326	22.697	882.71	595	0	558.67	616	600	46	45	64	52	88	59	7.5641e+06	400	24	37	39	35	40	35	2.99145e+06	112.997	56
M105	B	20.9	21.29	3.98	3.73	1.4	1.47	109.667	125.583	35.322	26.204	1888.17	235.25	0	639.82	656	400	42	22	46	45	30	37	3.16239e+06	300	12	14	22	19	22	17.8	1.14103e+06	106.618	59
M106	B	22.93	22.93	4.12	4.08	n.a.	n.a.	190.167	209.25	33.844	24.825	1299.07	399.416	9	1860.92	507	n.a.	n.a.	n.a.	n.a.	n.a.	n.a.	n.a.	n.a.	n.a.	n.a.	n.a.	n.a.	n.a.	n.a.	n.a.	n.a.	n.a.	n.a.
M107	B	24.5	24.52	4.64	4.12	1.4	1.56	179.75	183.833	32.398	23.907	1456.41	363.583	0	1093.72	334	700	24	23	26	18	33	24.8	3.7094e+06	600	11	20	36	23	29	23.8	3.05128e+06	107.864	136
M108	B	23.11	23.17	4.19	3.96	1.25	1.48	32.25	290.333	35.933	27.731	1718.17	322.583	12	2882.87	240	600	61	41	40	50	46	47.6	6.10256e+06	400	45	62	48	58	53	53.2	4.54701e+06	116.051	27
M109	B	22.99	23.61	4.47	4.34	1.45	1.67	194.333	33.4167	30.479	24.199	1071.33	227.75	10	1623.65	393	700	61	39	47	43	40	46	6.88034e+06	400	42	38	33	30	37	36	3.07692e+06	118.738	100
M110	B	23.65	24.13	4.43	4.61	n.a.	n.a.	0	492.166	33.192	26.412	68.02	492.166	0	280.42	90	n.a.	n.a.	n.a.	n.a.	n.a.	n.a.	n.a.	n.a.	n.a.	n.a.	n.a.	n.a.	n.a.	n.a.	n.a.	n.a.	n.a.	n.a.
M111	B	21.37	21.38	3.93	3.71	1.29	1.39	358.916	56.4166	32.18	25.735	1136.26	415.333	10	2163.53	102	700	67	74	67	78	78	72.8	1.08889e+07	400	16	20	9	13	14	14.4	1.23077e+06	110.849	69
M112	B	22.35	22.87	4.18	3.97	1.29	1.37	53.6666	139.667	32.768	26.642	2362.09	193.333	16	2292.98	190	700	54	66	54	70	71	63	9.42308e+06	400	42	46	30	40	48	41.2	3.52137e+06	96.5992	24
M113	B	23.59	23.95	4.29	4.24	1.35	1.6	172.333	76.0833	31.998	26.241	1718.2	248.417	2	1658.65	472	600	29	29	34	20	28	28	3.58974e+06	300	7	9	1	5	3	5	320513	109.51	103
M114	B	23.18	23.3	4.13	3.95	1.17	1.29	255.667	57.5	30.26	25.341	2398.64	313.167	32	2884.16	454	700	68	69	51	61	62	62.2	9.30342e+06	300	14	11	14	8	22	13.8	884615	119.34	113
M115	B	23.81	24.15	4.39	4.08	1.34	1.45	209.5	120.25	32.757	25.283	1585.56	329.75	14	2009.43	286	600	25	26	17	32	28	25.6	3.28205e+06	200	5	7	11	5	9	7.4	316239	119.791	74
M116	B	23.93	24.18	4.4	4.16	1.31	1.43	18.4167	519.667	32.024	25.679	1148.32	538.083	21	2880.67	476	700	68	36	46	52	55	51.4	7.68803e+06	400	23	25	25	20	25	23.6	2.01709e+06	77.8345	40
M117	B	19.65	19.95	3.37	3.5	1.16	1.36	164.5	167.417	32.009	24.662	2367.44	331.916	32	2642.3	338	700	25	27	23	26	20	24.2	3.61966e+06	400	9	5	8	3	8	6.6	564103	99.0983	19
M118	B	22.15	22.55	4.18	3.74	1.3	1.35	41.6667	198.833	31.758	24.574	1294.55	240.5	8	1644.6	400	700	63	55	66	65	76	65	9.72222e+06	100	5	5	2	6	4	4.4	94017.1	124.04	56
M119	B	20.97	21.37	3.82	3.67	1.23	1.31	0	562.25	33.018	26.084	887.67	562.25	7	1500.88	265	600	33	29	25	26	37	30	3.84615e+06	400	22	17	15	10	13	15.4	1.31624e+06	114.309	64
M120	B	21.31	21.51	4.07	3.72	1.27	1.33	308.583	274.667	34.042	27.332	590.68	583.25	31	1552.47	384	700	40	27	37	35	36	35	5.23504e+06	400	15	8	13	10	17	12.6	1.07692e+06	110.056	56
M121	B	22.74	23.02	4.28	4.15	1.38	1.45	242.667	66.4166	34.159	25.501	2114.02	309.083	38	1304.88	617	600	23	25	29	25	35	27.4	3.51282e+06	400	9	9	5	8	6	7.4	632479	119.222	37
M122	B	19.59	19.82	3.64	3.53	1.17	1.44	195.5	122	32.768	24.422	1341.35	317.5	31	2007.26	404	600	21	23	35	31	22	26.4	3.38462e+06	100	3	4	4	3	4	3.6	76923.1	92.6968	64
M123	B	21.23	21.68	3.9	3.9	1.31	1.55	229	62.1666	32.92	25.363	1435.71	291.166	0	795.63	369	600	43	29	33	47	35	37.4	4.79487e+06	200	20	23	29	23	19	22.8	974359	111.181	55
M124	B	21.27	21.64	3.91	4	1.35	1.47	100.333	366.833	33.362	25.562	1540.83	467.166	3	1214.93	629	600	37	29	32	39	31	33.6	4.30769e+06	400	23	19	26	13	18	19.8	1.69231e+06	95.5543	91
M125	B	23.77	24.2	4.56	4.5	1.53	1.61	256.833	99.25	33.991	23.865	1751.57	356.083	0	1925.41	128	600	50	36	43	45	43	43.4	5.5641e+06	400	17	14	18	23	16	17.6	1.50427e+06	103.932	107
M126	B	21.35	21.9	3.81	4.06	1.29	1.57	345	166.75	33.3	25.4	1162.86	511.75	19	1002.84	534	400	23	24	32	22	26	25.4	2.17094e+06	200	12	8	16	7	11	10.8	461538	104.267	34
M127	C	23.29	23.47	4.27	4.12	1.58	1.78	124	199.5	34.006	24.154	1200.75	323.5	5	1458.2	152	600	62	30	37	50	45	44.8	5.74359e+06	600	27	26	36	44	32	33	4.23077e+06	125.928	30
M128	C	22.36	23.56	4.33	4.46	1.54	1.6	229.25	79.0833	31.5	23.745	1029.11	308.333	21	1959.43	237	600	28	21	21	26	29	25	3.20513e+06	300	4	5	8	8	6	6.2	397436	120.538	25
M129	C	22.76	23.62	4.22	4.11	1.56	1.71	167.917	90	30.463	26.133	1122.87	257.917	3	868.07	297	600	32	50	40	36	44	40.4	5.17949e+06	600	18	21	17	8	5	13.8	1.76923e+06	106.699	30
M130	C	22.1	23.49	4.03	4.11	1.62	1.63	70.75	143.75	32.295	25.425	1735.34	214.5	6	1477.23	220	700	60	55	47	72	66	60	8.97436e+06	600	27	28	31	28	36	30	3.84615e+06	120.393	60
M131	C	23.4	23.88	4.53	4.3	1.52	1.71	318.583	45.4166	34.938	25.986	1259.35	364	12	1736.75	218	500	56	89	46	61	62	62.8	6.7094e+06	400	23	23	28	43	38	31	2.64957e+06	116.49	20
M132	C	23.1	24.29	4.26	4.32	1.55	1.84	146.917	88.6666	32.346	22.378	1757.43	235.583	0	1776.64	362	600	83	71	72	78	80	76.8	9.84615e+06	600	47	38	17	18	28	29.6	3.79487e+06	117.347	41
M133	C	21.31	21.85	3.92	3.74	1.46	1.56	105.25	391.333	32.653	24.447	1035.8	496.583	6	1493.83	168	600	42	41	45	36	35	39.8	5.10256e+06	400	15	17	24	18	11	17	1.45299e+06	128.746	30
M134	C	21.46	22.64	3.72	3.74	1.46	1.67	74.8333	157.75	33.89	25.275	1735.95	232.583	12	1000.55	346	500	20	14	10	12	14	14	1.49573e+06	400	4	5	7	9	2	5.4	461538	124.744	32
M135	C	21	22.07	3.79	3.99	1.53	1.66	105.25	133.75	34.298	26.466	1572.58	239	1	443.48	446	600	48	32	25	40	35	36	4.61538e+06	400	31	26	37	19	31	28.8	2.46154e+06	98.7189	20
M136	C	21.63	22.79	4.03	4.11	1.55	1.63	336.25	168.583	31.127	25.037	1002.66	504.833	3	842.13	461	600	21	26	28	47	30	30.4	3.89744e+06	400	18	13	20	17	24	18.4	1.57265e+06	109.831	27
M137	C	23.32	24.15	4.14	4.25	1.45	1.64	90	127.417	32.797	25.461	2256.01	217.417	16	1576.25	377	800	80	65	53	105	54	71.4	1.22051e+07	600	55	51	75	53	66	60	7.69231e+06	117.626	18
M138	C	23	23.65	4.34	4.16	1.6	1.76	236.667	66.9166	34.838	26.66	1735.25	303.583	43	2152.78	559	700	91	76	64	70	55	71.2	1.06496e+07	600	78	93	77	83	71	80.4	1.03077e+07	108.186	42
M139	C	24.38	24.66	4.65	4.4	1.48	1.63	259.5	79.3333	35.991	27.231	1545.18	338.833	33	1199.74	655	700	105	79	96	99	84	92.6	1.38504e+07	500	36	38	44	45	49	42.4	4.52991e+06	110.123	40
M140	C	21.41	22.31	3.76	3.86	1.52	1.57	0	470.75	32.551	25.248	644.29	470.75	42	2594.79	374	400	17	11	7	14	13	12.4	1.05983e+06	300	5	7	7	8	4	6.2	397436	101.977	23
M141	C	22.71	23.75	4.24	4.25	1.55	1.74	68.5833	72.75	36.19	26.384	1172.26	141.333	11	1550.68	127	600	41	45	35	54	51	45.2	5.79487e+06	600	10	13	12	18	15	13.6	1.74359e+06	109.066	51
M142	C	21.85	22.2	4.23	4.02	1.66	1.66	202	125.75	34.368	25.165	1875.4	327.75	18	2049.08	496	400	10	11	18	7	10	11.2	957265	300	4	4	5	5	6	4.8	307692	130.832	32
M143	C	22.73	22.74	4.6	3.81	1.58	1.64	130.5	173.417	33.671	25.561	1623.29	303.916	14	1682.43	203	600	22	10	19	18	18	17.4	2.23077e+06	200	11	10	10	19	9	11.8	504274	96.7205	45
M144	C	21.22	21.67	3.99	3.38	1.39	1.57	204.083	74.5	34.401	25.682	1223.52	278.583	0	1497.24	24	500	30	20	30	29	37	29.2	3.11966e+06	400	21	30	30	30	33	28.8	2.46154e+06	123.049	50
M145	C	21.69	22.39	3.97	4.11	1.58	1.59	387.166	65.9166	32.864	22.663	1157.05	453.083	2	185.64	193	600	30	29	30	30	28	29.4	3.76923e+06	400	26	26	26	28	33	27.8	2.37607e+06	106.49	37
M146	C	22.18	22.78	4.15	4.04	1.47	1.48	161.167	360.916	33.16	24.829	617.66	522.083	11	1437.26	629	500	14	12	12	19	10	13.4	1.43162e+06	200	5	3	5	6	8	5.4	230769	111.995	36
M147	C	23.15	24.6	4.23	4.33	1.57	1.58	156.667	147.167	35.862	26.256	1436.98	303.833	0	325.81	631	600	20	23	26	25	31	25	3.20513e+06	500	33	31	22	30	26	28.4	3.03419e+06	98.2665	32
M148	C	22.76	23.29	4.2	4.13	1.52	1.53	160.333	276.583	33.011	25.753	1393.45	436.916	16	2023.66	381	600	44	46	50	44	46	46	5.89744e+06	400	20	26	24	24	21	23	1.96581e+06	84.7758	70
M149	C	22.86	23.37	4.32	4.26	1.49	1.55	92.4166	83.4166	32.604	25.048	1908.36	175.833	0	1379.99	413	500	11	17	10	18	11	13.4	1.43162e+06	200	3	4	10	7	9	6.6	282051	77.004	18
M150	C	24.87	25	4.71	4.45	1.57	1.6	250.25	65.1666	34.507	27.218	1417.45	315.416	0	2950.2	170	800	64	58	49	56	63	58	9.91453e+06	600	22	21	20	22	15	20	2.5641e+06	101.992	28
M151	C	23.7	24.63	4.58	4.48	1.69	1.69	178.75	44	30.772	23.022	1658.07	222.75	2	835.42	246	600	126	109	114	116	98	112.6	1.44359e+07	600	56	52	50	37	51	49.2	6.30769e+06	131.42	94
M152	C	22.84	23.42	4.18	4.08	1.49	1.54	47.8333	84.5833	36.042	27.754	1536.65	132.417	0	1365.58	515	700	57	94	60	70	60	68.2	1.02009e+07	400	46	48	46	36	46	44.4	3.79487e+06	132.513	84
M153	C	23.3	24.07	4.34	4.43	1.49	1.61	32.9167	473.416	36.473	28.102	1170.45	506.333	7	1970.82	389	500	32	41	39	41	42	39	4.16667e+06	400	14	17	20	20	26	19.4	1.65812e+06	99.572	63
M154	C	23.69	24.21	4.46	4.2	1.51	1.71	103.167	137	32.786	25.607	1843.51	240.167	4	1483.15	356	800	90	95	90	75	78	85.6	1.46325e+07	500	48	47	69	61	57	56.4	6.02564e+06	116.134	51
M155	C	24.55	25.13	4.47	4.33	1.52	1.66	33.5833	142.75	32.58	24.996	1190.41	176.333	21	1169.07	265	600	30	39	41	55	38	40.6	5.20513e+06	300	28	17	20	32	37	26.8	1.71795e+06	127.27	69
M156	C	22.19	22.82	4.12	3.92	1.4	1.41	87.0833	235.167	32.432	24.926	1226.17	322.25	18	2032.96	435	600	24	34	32	36	32	31.6	4.05128e+06	300	7	5	6	5	4	5.4	346154	150.562	130
M157	C	21.78	22.46	4.01	4.04	1.52	1.56	130.417	9.75	31.851	24.516	1002.78	140.167	2	1393.38	532	500	47	26	52	38	36	39.8	4.25214e+06	200	21	11	16	19	21	17.6	752137	132.425	155
M158	C	23.31	23.42	4.47	4.06	1.36	1.5	160.167	117.917	35.322	26.204	1735.54	278.083	14	1253.42	260	400	39	30	33	24	33	31.8	2.71795e+06	200	6	7	8	14	6	8.2	350427	99.9903	31
M159	C	22.54	22.66	4.29	4.23	1.5	1.69	492.333	13.8333	33.844	24.825	729.99	506.166	27	2195.65	439	400	14	16	23	13	20	17.2	1.47009e+06	200	6	12	5	16	11	10	427350	97.5423	50
M160	C	22.03	22.13	4.16	4.12	1.32	1.41	20.6667	53.1666	33.432	26.715	1377.94	73.8333	15	1467.57	525	600	75	68	52	81	63	67.8	8.69231e+06	600	28	20	31	41	32	30.4	3.89744e+06	102.601	36
M161	C	23.39	23.61	4.33	4.09	1.36	1.58	97.4166	223	30.479	24.199	1346.25	320.416	17	773.96	566	600	78	56	49	52	54	57.8	7.41026e+06	400	38	36	34	39	33	36	3.07692e+06	106.476	85
M162	C	20.24	20.44	3.46	3.75	n.a.	n.a.	177.5	187.75	32.632	26.006	690.91	365.25	0	1094.99	176	n.a.	n.a.	n.a.	n.a.	n.a.	n.a.	n.a.	n.a.	n.a.	n.a.	n.a.	n.a.	n.a.	n.a.	n.a.	n.a.	n.a.	n.a.
M163	C	22.53	23	4.2	4.23	1.39	1.42	599	0	32.768	26.642	522.56	599	21	2330.67	236	700	60	37	52	54	48	50.2	7.50855e+06	400	26	23	24	25	31	25.8	2.20513e+06	111.019	99
M164	C	23.26	23.5	4.51	4.33	1.37	1.38	128.667	202.25	32.18	25.735	1073.39	330.916	9	1711.76	329	700	47	29	34	32	37	35.8	5.3547e+06	400	9	6	10	9	7	8.2	700855	107.067	43
M165	C	22.82	22.89	4.07	3.94	1.29	1.32	77.5	75.25	30.26	25.341	1989.61	152.75	11	1737.26	266	700	22	17	15	22	28	20.8	3.11111e+06	400	11	11	9	9	21	12.2	1.04274e+06	127.61	62
M166	C	23.22	23.87	4.28	4.53	1.42	1.57	105.333	60.8333	32.024	25.679	1373.67	166.167	19	1724.88	406	800	36	39	37	49	39	40	6.83761e+06	400	31	35	43	46	67	44.4	3.79487e+06	116.061	49
M167	C	20.57	20.59	3.78	3.7	1.24	1.25	151	113.083	32.009	24.662	1633.33	264.083	0	1792.64	126	400	16	9	19	10	14	13.6	1.16239e+06	200	3	8	2	5	2	4	170940	106.857	30
M168	C	19.47	19.96	3.58	3.55	1.17	1.41	101.583	47.9166	31.758	24.574	867.26	149.5	11	1419.29	294	300	6	8	6	8	9	7.4	474359	150	3	2	1	1	2	1.8	57692.3	109.257	67
M169	C	21.19	21.45	3.7	3.64	1.22	1.27	172.083	113.5	33.018	26.084	1999.2	285.583	42	1984.17	262	600	22	27	13	22	16	20	2.5641e+06	400	5	4	5	5	4	4.6	393162	127.509	31
M170	C	21.43	21.93	3.77	4.04	1.26	1.31	155.167	71.25	34.042	27.332	2134.22	226.417	40	2059.37	560	600	28	28	28	31	30	29	3.71795e+06	400	1	1	1	1	1	1	85470.1	117.301	122
M171	C	22.12	22.59	4.05	3.93	1.32	1.44	143.25	134.667	34.159	25.501	1689.47	277.916	11	1243.76	446	600	11	10	5	13	15	10.8	1.38462e+06	400	3	1	6	2	3	3	256410	103.789	42
M172	C	19.4	19.49	3.48	3.22	1.18	1.32	159.917	147.917	32.92	25.363	2181.81	307.833	18	1445.12	564	500	16	20	19	22	16	18.6	1.98718e+06	400	9	5	10	4	13	8.2	700855	104.98	50
M173	C	19.61	19.94	3.72	3.67	1.3	1.43	189.75	91.3333	32.768	24.422	1499.64	281.083	4	1330.6	206	300	7	6	11	9	11	8.8	564103	100	7	12	12	10	15	11.2	239316	92.5393	36
M174	C	21.98	22.4	4.24	4.03	1.4	1.47	514.75	19.8333	33.991	23.865	970.21	534.583	2	798.36	169	200	7	11	6	4	6	6.8	290598	200	9	7	8	13	14	10.2	435897	93.7548	46
M175	C	23.19	23.9	4.46	4.31	1.46	1.58	129.667	344.666	33.362	25.562	1504.29	474.333	12	2674.74	241	500	21	14	26	14	18	18.6	1.98718e+06	300	14	12	13	7	12	11.6	743590	91.7539	84
M176	C	23.87	24.25	4.43	4.33	1.37	1.58	328.666	130.167	32.974	25.168	1928.85	458.833	15	1732.14	494	400	23	17	16	18	27	20.2	1.7265e+06	300	9	7	4	5	5	6	384615	95.4671	39
M177	C	23.37	23.5	4.24	4.26	1.39	1.56	0	558.333	33.3	25.4	802.74	558.333	10	1109.53	485	700	36	31	43	29	42	36.2	5.41453e+06	400	31	21	22	17	16	21.4	1.82906e+06	102.5	79

## Sheet: Male attractiveness to female
Table 3. Measurements of male attractivness after males underwent different levels of mating costs.
KEY
Treatment	Naïve
	Mating only
	Mating and ejaculation
*Male identity is the same as that in Table 2.
		ID of three male choices				Time spent in association zone				Male size
Female ID	Body length of female (mm)	Naïve male ID	Mating only male ID	Mating and ejaculation male ID	Total swimming distance of female (cm)	Time spent with naïve male (sec)	Time spent with 'mating only' male (sec)	time spent with 'mating and ejaculation' male (sec)	time spent in empty corner (sec)	Body length of naïve male (mm)	Body length of 'mating only' male (mm)	Body length of 'mating and ejaculation' male (mm)
F1	27.811	M1	M67	M127	862.462	148.5	19.25	230.5	15.5833	22.347	23.142	23.285
F2	27.623	M3	M70	M128	610.54	39.6666	186	178.25	0	22.096	21.315	22.361
F3	25.024	M4	M72	M129	1132.04	112.417	21.5	235.5	4.25	21.487	20.45	22.763
F4	28.438	M5	M73	M130	436.517	22.3333	102	70.4166	15.25	21.318	21.326	22.098
F5	29.096	M7	M74	M131	829.424	0	137.667	384.666	0	22.448	21.518	23.4
F6	29.426	M8	M75	M132	556.217	0	268.167	24.25	22.9167	22.295	22.546	23.104
F7	28.622	M9	M78	M134	849.631	519.75	0	6.9167	0	21.833	21.224	21.464
F8	27.902	M10	M79	M135	719.167	132.917	43.75	95.1666	60.5833	21.725	20.443	20.998
F9	31.666	M11	M81	M138	1064.68	11.5	48.4166	1.9167	330.166	22.888	23.122	22.997
F10	28.625	M12	M80	M137	628.236	259.833	29.25	83.8333	40.9166	23.52	23.487	23.323
F11	27.908	M13	M82	M139	808.277	50.75	58.25	319.833	10.0833	23.948	24.037	24.378
F12	28.244	M14	M83	M140	916.702	389.166	13	75.3333	2.6667	21.506	21.573	21.406
F13	27.711	M15	M84	M141	989.111	216.75	96.4166	72.9166	42.3333	22.358	21.749	22.712
F14	28.984	M16	M85	M142	660.851	77.75	348.25	29.75	3.5	20.209	22.948	21.851
F15	30.215	M17	M86	M143	1276.49	66.6666	80.8333	214.75	49.25	23.643	23.543	22.726
F16	26.556	M18	M87	M144	525.364	176.083	200.917	68.6666	6.25	21.805	20.973	21.215
F17	28.895	M20	M88	M145	982.159	209.833	231.583	72.25	12.1667	22.208	21.711	21.687
F18	30.117	M21	M89	M146	877.771	159.833	62.6666	14.75	115.667	22.6	21.85	22.181
F19	27.778	M22	M90	M147	600.718	19.3333	43.9166	449.583	10.8333	21.866	21.411	23.153
F20	29.417	M23	M91	M148	1004.94	117.417	162.583	70.4166	71.5833	23.775	23.149	22.761
F21	30.368	M24	M92	M149	778.528	46.1666	6.25	268.417	150.083	22.546	22.605	22.858
F22	29.685	M26	M93	M150	1001.04	63.25	175	288.083	18.25	22.647	23.262	24.867
F23	29.02	M29	M95	M151	121.819	0	279.417	0	286	22.88	23.19	23.701
F24	27.903	M31	M96	M152	750.521	16.6667	69.8333	420.416	16.25	22.7	22.76	22.84
F25	27.865	M32	M97	M153	538.989	309.416	139.583	0	0	24.215	24.394	23.303
F26	28.89	M33	M98	M154	457.1	579.5	0	0	0	24.214	23.978	23.686
F27	31.149	M35	M100	M155	674.12	14.5833	0	309.25	113	23.425	24.126	24.548
F28	24.035	M37	M101	M156	960.981	108	76.0833	57.5833	29.25	23.927	23.282	22.185
F29	28.213	M40	M103	M157	895.099	5.3333	46.5833	172	261.417	22.167	22.546	21.782
F30	28.485	M41	M105	M159	794.726	386	74.5	62.3333	9.6667	23.118	20.901	22.54
F31	23.992	M42	M106	M158	927.062	48.75	16.8333	357	0	23.731	22.932	23.307
F32	22.864	M45	M107	M160	651.454	405.25	57.5	75.3333	0	24.208	24.499	22.028
F33	29.342	M47	M108	M161	654.024	16.25	384.416	81.4166	3.3333	23.727	23.114	23.385
F34	28.885	M48	M110	M162	707.417	25.3333	0	483.333	32.0833	21.063	23.648	20.244
F35	26.414	M51	M112	M163	811.837	117.583	74.1666	99.75	96.5833	23.28	22.354	22.531
F36	30.069	M52	M113	M164	950.478	147.25	175	20.9167	41.9167	22.575	23.593	23.262
F37	29.051	M53	M114	M165	705.947	106.917	86.5833	92.25	23.5833	22.303	23.18	22.818
F38	29.713	M54	M115	M166	736.572	2.6667	455.666	0	104.833	24.005	23.813	23.223
F39	30.081	M58	M118	M167	608.176	138.25	106.583	12.0833	24.5	20.835	22.146	20.574
F40	30.729	M57	M117	M168	1137.25	157	117.333	62.1666	21	20.144	19.652	19.473
F41	30.666	M59	M119	M169	995.278	23.9167	136.083	288.5	48.0833	21.481	20.972	21.187
F42	24.495	M60	M120	M170	922.603	111.25	1.5	244.667	0	21.877	21.31	21.428
F43	29.082	M61	M121	M171	857.316	17.3333	169.417	6.3333	87.5833	23.005	22.74	22.124
F44	29.711	M62	M122	M172	682.353	4.25	279.417	46.25	40.75	19.925	19.593	19.395
F45	29.186	M63	M123	M173	1121.97	56.25	6.0833	142.167	154.417	21.348	21.228	19.612
F46	29.036	M64	M124	M174	934.635	3.3333	302.916	66.6666	48.4166	21.134	21.268	21.978
F47	28.197	M65	M125	M175	1018.83	51.0833	55.3333	154.417	62.6666	23.569	23.77	23.186
F48	28.187	M66	M126	M177	716.984	17.75	110.5	4.8333	198	23.973	21.349	23.367
